# Supplementary material for: Gastrointestinal Safety Assessment of GLP-1 Receptor Agonists in the US: A Real-World Adverse Events Analysis from the FAERS Database
Source: Diagnostics (Basel). 2024 Dec 16;14(24):2829. doi: 10.3390/diagnostics14242829 (PMC11675942; doi:10.3390/diagnostics14242829)
Supplement: Supplementary file 1 [file diagnostics-14-02829-s001.zip]

Archive with 1 entries (1 files):
- diagnostics-3333499-supplementary.pdf
